# Supplementary material for: A single transcription factor facilitates an insect host combating Bacillus thuringiensis infection while maintaining fitness
Source: Nat Commun. 2022 Oct 12;13:6024. doi: 10.1038/s41467-022-33706-x (PMC9555685; doi:10.1038/s41467-022-33706-x)
Supplement: Supplementary file 3 — Supplementary Data 1 [file 41467_2022_33706_MOESM3_ESM.xlsx]

## Sheet: Supplementary Data 1
Supplementary Data 1. Identification of the phosphorylation sites in the recombinant FTZ-F1 protein of P. xylostella.
Phosphorylation sites
Accession	Description	Coverage [%]	Peptides	PSMs	Unique peptides	AAs	MW [kDa]	pI	Score sequest HT: Sequest HT	Modifications
列1	列2	列3	列4	列5	列6	列7	列8	列9	列10	列11
FTZ-F1	FTZ-F1	49	22	34	22	557	62.2	6.84	106.14	Phospho [T288(100); T361(100); T538(100); T544(100)]
Peptides
Annotated Sequence	Modifications	Protein groups	Proteins	PSMs	Master protein accessions	Positions in master proteins	Modifications in master proteins	Missed cleavages	Theo. MH+ [Da]	XCorr (by Search engine): Sequest HT
[R].APEHTSTLDR.[L]		1	1	1	FTZ-F1	FTZ-F1 [546-555]		0	1126.55	3.58
[K].CLDVGMK.[L]	1xCarbamidomethyl [C1]	1	1	1	FTZ-F1	FTZ-F1 [152-158]		0	822.385	2.27
[K].CVRDGYQTVQAALLDYTLTCYPTIQDK.[F]	2xCarbamidomethyl [C1; C20]; 2xPhospho [T/Y]	1	1	2	FTZ-F1	FTZ-F1 [464-490]		1	3352.47	3.28
[R].DGYQTVQAALLDYTLTCYPTIQDK.[F]	1xCarbamidomethyl [C17]	1	1	1	FTZ-F1	FTZ-F1 [467-490]		0	2777.33	4.94
[R].EFVQTIDDR.[E]		1	1	1	FTZ-F1	FTZ-F1 [309-317]		0	1122.54	2.99
[K].FLLLLNPDVR.[G]		1	1	1	FTZ-F1	FTZ-F1 [448-457]		0	1199.71	2.71
[R].GEEHLYQR.[H]		1	1	1	FTZ-F1	FTZ-F1 [508-515]		0	1031.49	2.81
[R].GTLGEGGLVLGFGTSHYAAVPVK.[Q]		1	1	1	FTZ-F1	FTZ-F1 [201-223]		0	2230.19	5.47
[R].HCAGQAPTQTLLMEMLHAK.[R]	1xCarbamidomethyl [C2]	1	1	1	FTZ-F1	FTZ-F1 [516-534]		0	2137.04	6.65
[R].HCAGQAPTQTLLMEMLHAK.[R]	1xCarbamidomethyl [C2]; 1xOxidation [M]	1	1	4	FTZ-F1	FTZ-F1 [516-534]		0	2153.03	7.23
[R].HCAGQAPTQTLLMEMLHAK.[R]	1xCarbamidomethyl [C2]; 2xOxidation [M13; M15]	1	1	1	FTZ-F1	FTZ-F1 [516-534]		0	2169.02	4.1
[R].KPTGGEVVTR.[A]		1	1	1	FTZ-F1	FTZ-F1 [536-545]		0	1043.58	2.2
[R].KPTGGEVVTRAPEHTSTLDR.[L]	2xPhospho [T3(100); T9(100)]	1	1	2	FTZ-F1	FTZ-F1 [536-555]	FTZ-F1 2xPhospho [T538(100); T544(100)]	1	2311.05	2.05
[K].KVYTCVAER.[A]	1xCarbamidomethyl [C5]	1	1	1	FTZ-F1	FTZ-F1 [124-132]		1	1125.57	2.04
[K].LVMVVPEIHALASR.[G]	1xOxidation [M3]	1	1	1	FTZ-F1	FTZ-F1 [494-507]		0	1550.87	2.46
[K].QEIQIPQVSSLTSSPESSPGPALLAQQQPPQPPPPPSHDK.[W]		1	1	1	FTZ-F1	FTZ-F1 [224-263]		0	4195.13	7.55
[K].QEIQIPQVSSLTSSPESSPGPALLAQQQPPQPPPPPSHDK.[W]	1xPhospho [S/T]	1	1	5	FTZ-F1	FTZ-F1 [224-263]		0	4275.1	6.67
[R].QIAVQTLR.[G]		1	1	1	FTZ-F1	FTZ-F1 [195-200]		0	928.557	2.71
[K].RKPTGGEVVTR.[A]		1	1	1	FTZ-F1	FTZ-F1 [535-545]		1	1199.69	5.19
[K].VDDQMK.[L]		1	1	1	FTZ-F1	FTZ-F1 [369-374]		0	735.334	1.97
[K].VLDQNLFSQVDWAR.[N]		1	1	1	FTZ-F1	FTZ-F1 [346-359]		0	1690.85	4.52
[K].VLDQNLFSQVDWARNTVFFK.[Y]	1xPhospho [T16(100)]	1	1	1	FTZ-F1	FTZ-F1 [346-365]	FTZ-F1 1xPhospho [T361(100)]	1	2507.21	2.83
[K].VSGYHYGLLTCESCK.[G]	2xCarbamidomethyl [C11; C14]	1	1	1	FTZ-F1	FTZ-F1 [99-113]		0	1773.79	5.38
[K].VYTCVAER.[A]	1xCarbamidomethyl [C4]	1	1	1	FTZ-F1	FTZ-F1 [125-132]		0	997.477	2.19
[K].WEAHSPHSASPDAFAFDAPATAAATPSSTAEPTSTETLR.[V]	1xPhospho [T25(100)]	1	1	1	FTZ-F1	FTZ-F1 [264-302]	FTZ-F1 1xPhospho [T288(100)]	0	3983.83	5.31
