# Supplementary material for: A single transcription factor facilitates an insect host combating Bacillus thuringiensis infection while maintaining fitness
Source: Nat Commun. 2022 Oct 12;13:6024. doi: 10.1038/s41467-022-33706-x (PMC9555685; doi:10.1038/s41467-022-33706-x)
Supplement: Supplementary file 6 — Source Data [file 41467_2022_33706_MOESM6_ESM.xlsx]

## Sheet: Figure 1a
	Genes	TFs	Luciferase activities (fold)			Mean	SEM
			Bio repeat 1	Bio repeat 2	Bio repeat 3
	ALP	Control	0.927914	1.19276	0.879327	1	0.0973951
		αFTZ-F1	1.04986	1.17561	1.38996	1.20514	0.099285
		βFTZ-F1	1.05462	1.10035	1.02318	1.05938	0.0224031
		PREB	1.0994	1.02604	1.15084	1.09209	0.0362119
		RB1CC1	1.24706	1.08701	1.16227	1.16545	0.04623
	APN1	Control	0.996925	1.10406	0.899014	1	0.0592116
		αFTZ-F1	2.44999	2.62734	2.55091	2.54275	0.0513591
		βFTZ-F1	1.94217	2.18941	1.7809	1.97083	0.118795
		PREB	1.3254	1.06195	1.02922	1.13885	0.0937484
		RB1CC1	1.05107	1.22035	1.40342	1.22495	0.101743
	APN3a	Control	1.08756	0.938529	0.973913	1	0.0449548
		αFTZ-F1	2.22565	2.21052	2.07491	2.17036	0.0479248
		βFTZ-F1	2.14306	1.873	2.10206	2.03938	0.0840239
		PREB	0.972447	0.795939	0.948177	0.905521	0.0552371
		RB1CC1	0.95385	1.02776	1.1157	1.03244	0.0467808
	APN5	Control	1.15273	0.935505	0.911761	1	0.076674
		αFTZ-F1	2.21127	2.54596	2.42697	2.39473	0.0979543
		βFTZ-F1	1.7271	1.75157	1.98238	1.82035	0.0813225
		PREB	1.03951	1.12873	1.22308	1.13044	0.0529993
		RB1CC1	1.13315	1.23931	1.20522	1.19256	0.0312926
	APN6	Control	0.918803	1.04536	1.03584	1	0.0406914
		αFTZ-F1	2.16369	2.13503	2.33148	2.21007	0.0612679
		βFTZ-F1	2.40256	1.93654	2.18706	2.17539	0.134655
		PREB	1.31617	1.07264	1.25989	1.21623	0.0736105
		RB1CC1	1.2829	1.12704	1.05046	1.15347	0.0683878
	ABCB1	Control	1.12752	1.02512	0.847366	1	0.0818419
		αFTZ-F1	1.17968	1.38385	1.14026	1.2346	0.0754903
		βFTZ-F1	1.01927	1.19047	1.16667	1.12547	0.053545
		PREB	1.1781	1.13618	1.03217	1.11548	0.043379
		RB1CC1	1.19056	1.20914	0.966452	1.12205	0.0779842
	ABCC1	Control	0.973942	1.12809	0.897969	1	0.0676956
		αFTZ-F1	2.75132	2.80074	3.00021	2.85076	0.0760763
		βFTZ-F1	2.5921	2.96739	2.78621	2.7819	0.10836
		PREB	1.30341	1.20432	1.15051	1.21941	0.0447775
		RB1CC1	1.30341	1.08961	1.28754	1.22685	0.0687724
	ABCC2	Control	0.994373	0.968624	1.037	1	0.0199388
		αFTZ-F1	3.70555	3.09278	3.40395	3.40076	0.176898
		βFTZ-F1	3.02582	3.19833	3.16785	3.13067	0.0531571
		PREB	1.24985	1.06048	1.12786	1.14606	0.0554174
		RB1CC1	1.13675	1.18605	1.00909	1.11063	0.0527279
	ABCC3	Control	0.951821	0.973047	1.07513	1	0.0380624
		αFTZ-F1	2.04018	2.49459	1.91676	2.15051	0.175691
		βFTZ-F1	2.25211	2.4273	2.20361	2.29434	0.0679376
		PREB	1.18184	0.955573	0.951833	1.02975	0.0760547
		RB1CC1	1.30526	0.959313	1.13883	1.13447	0.0998916
	ABCG1	Control	0.883272	1.07458	1.04215	1	0.0591104
		αFTZ-F1	3.97624	4.35165	3.46012	3.92934	0.258427
		βFTZ-F1	3.415	3.63274	3.50494	3.51756	0.063171
		PREB	1.10957	1.20834	1.27555	1.19782	0.0482016
		RB1CC1	1.11365	1.1618	1.27534	1.1836	0.0479329

## Sheet: Figure 1b
	Gene	Fragments	Luciferase activities (fold)			Mean
			Bio repeat 1	Bio repeat 2	Bio repeat 3
	APN1	-829	2.0741	2.25976	2.45487	2.26291
		-757	2.09793	2.45793	2.57517	2.37701
		-500	2.50395	2.27014	2.08847	2.28752
		-469	1.18249	1.31899	1.35312	1.28487
		-241	1.17346	1.0928	0.973114	1.07979
		-200	1.43889	1.34444	1.14722	1.31019

## Sheet: Figure 1c
	Gene	Fragments	Luciferase activities (fold)			Mean
			Bio repeat 1	Bio repeat 2	Bio repeat 3
	APN3a	-2233	1.92627	2.1129	1.67742	1.90553
		-1700	1.78027	1.8722	2.31614	1.98954
		-1518	2.03123	1.94393	2.2484	2.07452
		-1130	2.13617	2.28448	1.98786	2.13617
		-1091	1.14838	1.259	0.892888	1.10009
		-160	1.05022	1.1034	1.27622	1.14328
		-129	1.18885	1.27245	1.18421	1.21517

## Sheet: Figure 1d
	Gene	Fragments	Luciferase activities (fold)			Mean
			Bio repeat 1	Bio repeat 2	Bio repeat 3
	ABCC2	-653	3.38585	3.1749	3.22029	3.26035
		-609	3.33779	3.13366	2.95626	3.14257
		-547	3.33184	3.97826	3.55818	3.62276
		-497	4.29862	4.85628	3.61962	4.25818
		-128	3.57854	4.16092	4.51724	4.08557
		-100	2.69565	3.63975	4.83851	3.72464
		-70	1.15556	1.28889	0.985185	1.14321

## Sheet: Figure 1e
	Gene	Fragments	Luciferase activities (fold)			Mean
			Bio repeat 1	Bio repeat 2	Bio repeat 3
	ABCC3	-1998	1.89106	2.19534	2.28325	2.12322
		-1959	2.07536	1.94581	2.59356	2.20491
		-1857	1.93287	2.19965	1.91194	2.01482
		-532	2.26149	2.45402	2.5977	2.43774
		-496	2.13175	2.17387	2.75054	2.35205
		-150	2.69183	2.35025	3.24505	2.76238
		-130	0.769068	1.10593	1.40466	1.09322
		-110	1.44785	1.06748	1.01227	1.17587

## Sheet: Figure 1f
	Gene	Fragments	Luciferase activities (fold)			Mean
			Bio repeat 1	Bio repeat 2	Bio repeat 3
	ABCG1	-1906	2.96111	3.0954	3.63772	3.23141
		-1871	3.111	2.87994	2.97206	2.98767
		-1034	2.97286	3.28457	3.47764	3.24502
		-993	3.05402	3.31163	2.93019	3.09861
		-716	3.03109	3.47565	3.33368	3.28014
		-682	3.78966	4.03103	3.0569	3.62586
		-222	2.97486	3.84637	3.32961	3.38361
		-152	1.08664	1.2119	1.70042	1.33299
		-100	0.974464	1.12155	1.52298	1.20633

## Sheet: Figure 1g
	Gene	Fragments	Luciferase activities (fold)			Mean
			Bio repeat 1	Bio repeat 2	Bio repeat 3
	ABCC1	-1149	2.95843	2.86282	2.82818	2.88314
		-1095	3.10119	3.05208	3.12946	3.09425
		-785	1.23465	1.00122	1.24742	1.16109
		-717	1.15527	1.28475	1.24103	1.22702

## Sheet: Figure 1h
	Gene	Fragments	Luciferase activities (fold)			Mean
			Bio repeat 1	Bio repeat 2	Bio repeat 3
	APN5	-1100	0.992545	0.974036	0.857584	0.941388
		-1048	1.15519	1.00329	1.04354	1.06734
		-900	1.12045	1.1751	0.983806	1.09312
		-776	0.865263	1.00105	1.17789	1.01474

## Sheet: Figure 1i
	Gene	Fragments	Luciferase activities (fold)			Mean
			Bio repeat 1	Bio repeat 2	Bio repeat 3
	APN6	-412	1.84798	2.01652	2.05023	1.97158
		-380	2.07469	1.84868	1.76368	1.89569

## Sheet: Figure 2a
	Gene	Fragments	Luciferase activities (fold)			Mean
			Bio repeat 1	Bio repeat 2	Bio repeat 3
	APN5	-1610	1.98771	2.0275	2.06826	2.02782
		-1528	2.09647	1.99569	2.14298	2.07838
		-1418	2.07583	2.31144	2.06161	2.14963
		-1314	1.82558	2.26923	2.08229	2.05903
		-1200	1.89244	2.03193	2.07936	2.00124
		-1170	1.13444	0.894552	1.02644	1.01848
		-1141	1.00454	0.956888	0.896596	0.952674
		-1119	1.06409	1.10638	0.990604	1.05369
		-1100	0.943176	0.985396	0.907329	0.9453

[truncated: 39 more sheets: Figure 2b, Figure 2c, Figure 2d, Figure 2e, Figure 2f, Figure 3a, Figure 3c, Figure 3d, Figure 3g, Figure 3h, Figure 4a, Figure 4b, Figure 5a, Figure 5b, Figure 5c, Figure 5d, Figure 5e, Figure 5f, Figure 5g, Figure 5h …]
